# Supplementary material for: Cytomegalovirus Specific Serological and Molecular Markers in a Series of Pregnant Women with Cytomegalovirus Non Primary Infection
Source: Viruses. 2022 Oct 31;14(11):2425. doi: 10.3390/v14112425 (PMC9698281; doi:10.3390/v14112425)
Supplement: Supplementary file 1 [file viruses-14-02425-s001.zip]

Archive with 1 entries (1 files):
- viruses-1980444-supplementary.pdf
